# Supplementary material for: Aquatic Training after Joint Immobilization in Rats Promotes Adaptations in Myotendinous Junctions
Source: Int J Mol Sci. 2021 Jun 29;22(13):6983. doi: 10.3390/ijms22136983 (PMC8267653; doi:10.3390/ijms22136983)
Supplement: Supplementary file 1 [file ijms-22-06983-s001.zip]

Archive with 1 entries (1 files):
- ijms-1277361-supplementary.xlsx
