# Supplementary material for: Aquatic Training after Joint Immobilization in Rats Promotes Adaptations in Myotendinous Junctions
Source: Int J Mol Sci. 2021 Jun 29;22(13):6983. doi: 10.3390/ijms22136983 (PMC8267653; doi:10.3390/ijms22136983)
Supplement: Supplementary file 1 [file ijms-22-06983-s001.zip › ijms-1277361-supplementary.xlsx]

## Sheet: Planilha1
			Sedentary (SD)			Immobilization (IM)			Aquatic Training (AT)			Immobilization/Aquatic Training (IMAT)
			Mean	SD	N	Mean	SD	N	Mean	SD	N	Mean	SD	N
		Fiber area (µm²)	5474.37	1312.43	60	2001.21	601.19	60	4127.69	706.66	60	4203.94	1047.58	60
		Fractal Dimension - Nuclei	1.08	0.10	14	1.23	0.07	14	1.26	0.10	14	1.21	0.09	14
		Myotendinous Junction - Nuclear Density (quantity)	17.57	5.78	14	9.60	4.17	15	24.00	9.68	15	22.21	6.81	14
	Sarcomere Lenght	Distal (µm)	1.72	0.47	50	2.03	0.60	50	2.07	0.49	50	3.55	0.81	50
		Proximal (µm)	1.83	0.28	50	1.85	0.45	50	2.08	0.14	50	1.96	0.24	50
		Belly (µm)	2.30	0.163	50	2.63	0.52	50	2.44	0.19	50	2.35	0.13	50
		Myotendinous Junction - Perimeter (µm)	6.99	2.16	13	4.16	0.83	13	9.74	2.21	13	14.02	3.52	13
	Length (µm)	Sarcoplasmatic Invagination (µm)	0.39	0.18	80	0.45	0.20	80	1.61	0.59	80	1.83	0.84	80
		Sarcoplasmatic Envagination (µm)	0.46	0.19	80	0.60	0.28	80	1.25	0.57	80	1.82	0.64	80
		Fiber area (µm²)			Fractal Dimension - Nucleous						Myotendinous Junction - Nuclear Density					Sarcomere Lenght: Distal (µm)							Sarcomere Lenght: Proximal (µm)
	Groups: SD, IM, AT, IMAT			Groups: SD, IM, AT, IMAT						Groups: SD, IM, AT, IMAT					Groups: SD, IM, AT, IMAT							Groups: SD, IM, AT, IMAT
		Sarcomere Lenght: Belly (µm)			Myotendinous Junction - Perimeter (µm)						Sarcoplasmatic Invagination - Length (µm)					Sarcoplasmatic Envagination - Length (µm)
	Groups: SD, IM, AT, IMAT			Groups: SD, IM, AT, IMAT						Groups: SD, IM, AT, IMAT					Groups: SD, IM, AT, IMAT
